# Supplementary material for: Ivermectin Strengthens Paclitaxel Effectiveness in High-Grade Serous Carcinoma in 3D Cell Cultures
Source: Pharmaceuticals (Basel). 2024 Dec 25;18(1):14. doi: 10.3390/ph18010014 (PMC11769219; doi:10.3390/ph18010014)
Supplement: Supplementary file 1 [file pharmaceuticals-18-00014-s001.zip]

Archive with 1 entries (1 files):
- pharmaceuticals-3361115-supplementary.pdf
